# Supplementary material for: Ultrarare Loss-of-Function Mutations in the Genes Encoding the Ionotropic Glutamate Receptors of Kainate Subtypes Associated with Schizophrenia Disrupt the Interaction with PSD95
Source: J Pers Med. 2022 May 12;12(5):783. doi: 10.3390/jpm12050783 (PMC9144110; doi:10.3390/jpm12050783)
Supplement: Supplementary file 1 [file jpm-12-00783-s001.zip]

Archive with 3 entries (3 files):
- Supplementary Figures 1.pdf
- Supplementary Figures 2-3.pdf
- Supplementary Table 1 - qPCR primer.pdf
